# Supplementary material for: Experience in Accessing Healthcare in Ethnic Minority Patients with Chronic Respiratory Diseases: A Qualitative Meta-Synthesis
Source: Healthcare (Basel). 2023 Dec 15;11(24):3170. doi: 10.3390/healthcare11243170 (PMC10743025; doi:10.3390/healthcare11243170)
Supplement: Supplementary file 1 [file healthcare-11-03170-s001.zip]

Archive with 1 entries (1 files):
- healthcare-2728032-supplementary.pdf
